# Supplementary material for: Progression to AIDS in SIV-Infected Rhesus Macaques is Associated with Distinct KIR and MHC class I Polymorphisms and NK Cell Dysfunction
Source: Front Immunol. 2014 Nov 28;5:600. doi: 10.3389/fimmu.2014.00600 (PMC4246914; doi:10.3389/fimmu.2014.00600)
Supplement: Supplementary file 1 [file Table_1.XLS]

## Sheet: KIR
	Table S1. Frequencies of individual KIR gene transcripts are shown as percent of total reads. (1), (2), and (3) indicate pre infection, acute infection, and chronic infection, respectively. The individual rhesus macaques are named as mm1, mm2 etc.
																						Number of sequencing reads
	HVL KIR	1D	3DL01	3DL02	3DLW03	3DL04	3DL05	3DL06	3DL07	3DL08	3DL10	3DL11	3DS01	3DS02	3DS03	3DS04	3DS05	3DS06	3DSW08	3DSW09	sum [%]	forward	reverse	sum
	mm1 (1)	7.89692	19.4929				3.53283		6.06816		1.62095	26.6002		26.3508			8.22943	0.207814			100	1267	1134	2401
	mm1 (2)	1.54988	16.0664				4.78062		4.1694		4.38769	29.0111		32.5911			6.72342	0.720367			100	2712	1869	4581
	mm1 (3)	2.33583	11.4368				4.75981		3.23931		4.73777	34.1781		28.9335			7.84487	2.53416			100	2508	2030	4538
	mm3 (1)		31.1558				10.3374		0.933238	9.72721	13.5319			12.0603	7.07107		15.1831				100	1551	1235	2786
	mm3 (2)		35.4972				16.8105		0.750469	7.05441	6.19137			10.8818	12.8705		9.94371				100	1095	1570	2665
	mm3 (3)		33.0739				9.57797		1.22718	9.63783	9.66776			15.235	12.9003		8.68004				100	1346	1995	3341
	mm5 (1)	6.29699	9.06955								7.37782	57.6128					19.6429				100	1247	881	2128
	mm5 (2)	3.74169	11.0033								9.03548	60.6984					15.5211				100	1499	2109	3608
	mm6 (1)		33.4483						6.40394	35.2463					24.9015						100	919	3141	4060
	mm6 (2)		39.0913						3.50554	37.7768					19.6264						100	1144	3192	4336
	mm6 (3)		53.8129						4.0292	21.8496					20.3083						100	945	2753	3698
	mm7 (1)	7.69231	17.3614				0.859476		5.45767		4.12548	2.44951		4.68414		47.486	9.88397				100	1247	1080	2327
	mm7 (2)	0.711623	9.48831				0.69468		2.59234		1.93155			3.89698		74.263	6.42155				100	3491	2411	5902
	mm7 (3)	1.78862	9.08943				3.12195		2.30894		1.44715			5.34959		66	10.8943				100	3350	2800	6150
	mm8 (1)		5.72846			3.11231	9.20162	23.2296	10.194					45.5571				2.977			100	1085	906	1991
	mm8 (2)		10.6793			2.94118	7.42297	21.6036	4.44678					48.3894				4.51681			100	1415	1314	2729
	mm9 (1)		19.5096	4.28456					8.48828	21.9887				30.3692						15.3597	100	1913	1952	3865
	mm9 (2)		24.8538	1.05263					2.45614	23.2749				26.9591						21.4035	100	2360	1098	3458
	mm10 (1)	7.15458	14.2435				9.81293				33.213			10.9616			24.6144				100	1779	1268	3047
	mm10 (2)	7.57531	14.9717				10.6174				32.2994			7.18759			27.3486				100	1527	1826	3353
	mm10 (3)	7.02128	15.0798				9.20213				26.4894			10.4255			31.7819				100	1713	2047	3760
	mm16 (1)		19.8381		5.66802				1.48448	37.9217					9.85155				25.2362		100	93	356	449
	mm16 (2)		32.6928		3.82001				1.89829	27.8884					4.19498				29.5055		100	1890	2377	4267
	mm16 (3)		29.017		4.12728				0.913674	27.9773					5.63957				32.3251		100	1573	1601	3174
	mm17 (1)		24.1903				6.47773		17.004	8.60324	10.4251			18.2186			15.081				100	217	686	903
	mm17 (2)		26.1617				12.7014		3.46964	8.81351	17.4411			13.4294			17.9833				100	2548	3908	6456
	mm18 (1)		9.67169				7.54215		41.0825	1.1535	8.34073			19.0772	0.443656		11.4463	1.24224			100	236	873	1109
	mm18 (2)		17.4824				22		18.1647	1.03529	13.0588			15.6235	0.658824		11.2471	0.729412			100	2306	1944	4250
	mm18 (3)		17.7529				15.877		15.9737	0.947592	14.4073			24.1733	0.599497		10.2688				100	2809	2362	5171
	mm19 (1)		23.3766		6.16883		7.46753			29.5455	13.0952			6.49351			10.9307		2.92208		100	149	748	897
	mm19 (2)		26.0225		9.45318		10.4419			23.3858	13.588			2.54682			12.015		2.17228	0.374532	100	2788	3887	6675
	mm19 (3)		23.3627		5.73048		11.8178			23.1948	15.6591			3.77834			13.665		2.79177		100	2023	2741	4764
	mm22 (1)	2.13256	15.562				11.585				20.9798			6.22478			43.5159				100	976	759	1735
	mm22 (3)	3.35406	25.1222				6.08618				20.4576			11.0618			33.9183				100	1541	2961	4502
	mm23 (1)	10.5263	17.9927				14.6879				27.1726			16.5239			13.0967				100	117	614	731
	mm24 (2)	3.81573	18.0084	6.74732			2.55933		7.25919	27.8269		1.90786		21.8706						10.0047	100	565	1754	2319
	mm25 (1)	6.42541	16.9129				17.7253				21.935			7.82866			29.1728				100	362	992	1354
	mm25 (2)	4.40546	12.5146				19.0448				18.4405			7.91423			37.6803				100	1836	3294	5130
	mm25 (3)	7.26518	11.7281				19.3306				19.3565			10.6642			31.6554				100	973	2881	3854
	mm26 (1)	4.95584	21.001				14.5731		13.052		9.12659	8.73405		14.524			14.0334				100	568	1470	2038
	mm26 (2)	1.13798	17.3542				32.2191		5.90327		9.45946			16.9986			16.9275				100	811	595	1406
	mm26 (3)	0.491228	15.7193				29.5439		4.91228		12.2807			20.7018			16.3509				100	809	609	1418
	mm27 (1)	2.69231	4.56731		0.961538		20.9135		24.9519	13.6058		2.11538		7.74038			10.2885	0.817308		11.3462	100	593	1487	2080
	mm27 (2)	1.13433	2.92537		1.91045		25.3134		18.6866	13.6716				4.89552			9.73134	0.895522		20.8358	100	894	781	1675
	mm27 (3)	1.17407	2.34814		1.07198		27.3609		18.0704	13.2721				7.19755			11.6896	0.561511		17.2537	100	947	989	1936
	mm29 (1)	1.12882	19.1235				4.05046		22.3772		15.4714			13.6122			24.2364				100	762	744	1506
	mm29 (3)	1.5534	39.4175	3.68932			8.34951		10.8738		6.01942			17.8641			12.233				100	236	208	444
	mm33 (1)		15.7498		8.54057					38.2818	2.36122		24.7425	5.27506				0.703341		4.34564	100	1349	2632	3981
	mm33 (2)		21.6139		9.52154					31.7305	2.78505		23.3516	5.14163				1.8567		3.99905	100	2110	2091	4201
	mm33 (3)		23.2763		8.51458					26.5155	2.49884		29.1532	5.13651						4.90514	100	1503	658	2161
	mm39 (1)	3.21298	5.79662				14.4419		27.9894	3.04737		0.331236		30.4074		4.76979	10.0033				100	1526	2212	3738
	mm39 (2)	2.57554	8.9637				12.4518		28.8785	4.78605				17.9477		8.2539	16.1428				100	2044	2423	4467
	mm39 (3)	1.87183	1.58629				1.36421		63.1662	3.48985				19.5431		6.91624	2.06218				100	1114	1784	2898
	mm40 (1)	8.94362	50.3564	1.03694					20.35	3.59689		0.324044		11.4064	3.98574						100	1896	1921	3817
	mm40 (2)	6.78445	57.8092	0.318021					12.8622	8.33922				10.424	3.4629						100	727	1807	2534
	mm40 (3)	3.88658	68.1737	2.06226					10.7277	1.6855				9.2207	4.24351						100	2094	2543	4637
	mm42 (1)	4.92126	33.7598	0.688976					13.0906	17.2244				8.85827	21.4567						100	199	675	874
	mm42 (2)	2.91709	36.7294	2.8165					9.67093	11.9701				12.5305	23.3654						100	3041	3540	6581
	mm45 (1)	3.40265	47.3535						17.1078	1.70132				29.5841	0.850662						100	217	633	850
	mm45 (2)	0.505606	57.5291	0.131897					14.091	1.89053				24.9725	0.879314						100	2078	2094	4172
	mm45 (3)	2.36623	53.2132	0.430223					17.2358	1.04867				24.6841	1.02178						100	660	2507	3167
	mm47 (1)	3.39806	6.60194				22.4272		27.4757		7.37864			21.6505			11.068				100	254	741	995
	mm47 (2)	2.87053	2.06991				35.0517		21.1677		9.99805			12.478			15.4071	0.956844			100	2318	2803	5121
	mm47 (3)	2.62201	2.36241				42.9387		11.9678		7.55452			13.162			17.6012	1.79128			100	1846	2006	3852
	mm49 (1)	7.52896	30.2124		3.57143				12.7413	9.55598				20.2703					6.17761	9.94208	100	253	783	1036
	mm51 (1)	4.79937					23.9969		33.6743					17.7026			19.8269				100	295	976	1271
	mm51 (2)	6.13351		0.389698			37.7838		21.7045					5.54049			28.448				100	2766	3136	5902
	mm51 (3)	6.81818		0.454545			39.4671		15.6113					6.37931			31.2696				100	2498	3882	6380
	mm52 (1)		70.6646						9.1673	15.6608					4.50726						100	327	982	1309
																						Number of sequencing reads
	LVL KIR	1D	3DL01	3DL02	3DLW03	3DL04	3DL05	3DL06	3DL07	3DL08	3DL10	3DL11	3DS01	3DS02	3DS03	3DS04	3DS05	3DS06	3DSW08	3DSW09	sum [%]	forward	reverse	sum
	mm2 (1)	11.2591		14.9516			1.21065		13.4988			20.9443		8.65617		29.4794					100	919	895	1814
	mm2 (2)	9.17892		12.642			1.11711		17.2966			20.108		4.59877		35.0586					100	2540	3481	6021
	mm2 (3)	9.60093	0.520532	14.6617			1.67727		11.336			23.2215		6.04396		32.9381					100	1143	2690	3833
	mm4 (1)		47.8749	1.49609					18.8711			3.50221		16.627					11.6287		100	1684	1257	2941
	mm4 (2)		59.4159	8.02402					7.47817					18.1223					6.95961		100	1198	2466	3664
	mm4 (3)		31.0326	0.374532					4.54789					59.9251					4.11985		100	625	1237	1862
	mm11 (1)		10.8501	1.23043			12.3415		1.49142	66.4057				6.52498	1.15585						100	742	1940	2682
	mm11 (2)		8.69706	3.71807			11.2512		2.48949	64.6621				7.88878	1.29324						100	784	2309	3093
	mm11 (3)		8.59552	0.945918			9.15073		4.50339	65.0833				9.66482	2.05634						100	2334	2529	4863
	mm12 (1)		10.0246		12.7921		7.38007			41.0209									28.7823		100	577	1049	1626
	mm12 (2)		21.7902		9.38065		5.83183			35.4204									27.5769		100	1981	2443	4424
	mm12 (3)		12.6205		10.6471		5.02524			40.7985									30.9087		100	2099	2259	4358
	mm13 (1)		45.1546	3.40206									42.0619	9.38144							100	358	579	937
	mm13 (2)		68.7477	1.5157						2.02093			20.8589	6.85673							100	976	1795	2771
	mm13 (3)		59.6934	0.624468									31.4221	8.26001							100	1305	2218	3523
	mm14 (1)	4.61847	24.6988				5.22088				14.759			20.2811			30.4217				100	219	731	950
	mm15 (1)	11.4721	42.132	1.01523					3.75635					27.1066			14.5178				100	141	684	825
	mm20 (1)	0.931532	8.66325	1.72333	5.40289		2.93433	10.8989	13.2278				12.9949	23.4746					19.7485		100	1219	908	2127
	mm20 (2)	1.57937	7.17713	0.239904	4.35826		1.77929	14.5142	11.3555				9.7561	19.8121					29.4282		100	2504	2445	4949
	mm20 (3)	1.37814	6.43133	2.36944	3.91683		1.91006	6.81818	10.324				10.6383	14.5793					41.6344		100	1928	2158	4086
	mm21 (1)	8.52018	29.2601								14.4619						47.7578				100	223	593	816
	mm28 (1)	0.887574	8.03043		8.32629					37.1513		3.25444	36.2215							6.12849	100	786	1559	2345
	mm28 (2)	3.33839	7.24583		11.931					28.0159		3.58498	38.8467							7.03718	100	2374	2898	5272
	mm28 (3)	1.5047	7.31975		4.84326					33.3072		3.93417	40.0157							9.07524	100	2842	3538	6380
	mm30 (1)	6.875	27.5						6.84028	20.7292		24.9306			13.125						100	256	2624	2880
	mm30 (2)	4.7289	23.2369						2.01794	22.5438		31.4105			16.062						100	2161	2745	4906
	mm30 (3)	3.67386	28.9642						6.1389	22.8727		26.4044			11.946						100	1906	2313	4219
	mm31 (1)		69.439	0.934944			4.98637		11.2583										13.3814		100	2540	2594	5134
	mm31 (2)		56.5949	3.76851			3.1965		22.8466			5.58546							8.00808		100	815	2157	2972
	mm32 (1)			4.76305	16.4301		15.4679		16.7188			0.817898		37.3827					8.41953		100	1099	3058	4157
	mm32 (2)			5.04513	21.4217		33.3978		10.3643					16.8762					12.8949		100	2682	3522	6204
	mm32 (3)			0.633756	8.03869		14.9767		12.2415					58.9059					5.20347		100	1228	1770	2998
	mm34 (1)		3.18653	25.8031			8.93782		29.2746	1.60622		15.6218		12.4611	1.73575			1.37306			100	1087	2773	3860
	mm35 (1)		27.6321		0.669643		0.492932		0.176711	48.8746			19.894							2.26004	100	5210	5542	10752
	mm35 (2)		27.0588		1.15196		0.196078		0.355392	51.6054			16.875							2.75735	100	3706	4454	8160
	mm35 (3)		23.5846		1.4631		0.302163		0.222646	53.6737			18.8613							1.89249	100	2801	3487	6288
	mm36 (1)		17.0146	0.182672					2.40084	50.4175				3.62735					12.8914	13.4656	100	2203	2753	4956
	mm36 (2)		16.6645	0.581472					0.792917	58.7155				2.64306					9.22426	11.3784	100	3320	4247	7567
	mm36 (3)		13.8698	0.0877835					1.19971	56.3862				2.66277					10.139	15.6547	100	3142	3687	6829
	mm37 (1)	4.31858	3.71681		1.06195		0.318584		7.46903	8.46018		8.38938	51.8584	10.0531	3.53982				0.814159		100	1828	1902	3730
	mm37 (3)	4.84282	7.36335		3.54007		2.60549		7.25007	7.10847		17.672	29.0286	12.3195	6.23053				2.03908		100	1679	1845	3524
	mm38 (1)		11.9094						8.12183	13.237	10.8551			15.5018		26.8255	2.10855			11.4408	100	1671	1996	3667
	mm38 (2)		8.25299						5.59198	16.5445	8.71577			13.2665		33.3976	3.0081			11.2225	100	863	1730	2593
	mm41 (1)	3.43348	13.9723				3.48116		7.29614	8.15451	8.63138	1.14449		7.62995	1.76443	39.485	4.72103		0.286123		100	1433	1733	3166
	mm41 (2)	2.71177	6.48588				4.64076		3.98379	8.61057	7.45038			5.68912	2.13866	53.7042	4.58485				100	3382	3772	7154
	mm41 (3)	3.51719	7.0024				4.14069		3.48521	11.6867	7.25819			3.3733	1.48681	53.0456	5.004				100	2927	3328	6255
	mm43 (1)	6.81525	9.52842	0.226098			10.0775		48.5788			1.84109		16.9897			5.94315				100	625	2253	2878
	mm43 (3)	4.02503	35.1429	2.62134			20.2774		7.5427		0.135295			17.3516			12.9038				100	2418	3487	5905
	mm44 (1)	6.01156	4.62428							40.3468		14.104					10.7514	3.81503		20.3468	100	165	648	813
	mm44 (2)	1.97061	6.87986							41.3829		14.2092					7.51945	1.10631		26.9317	100	2503	3282	5785
	mm44 (3)	3.57995	3.06591							40.0404		15.7518					10.4828	0.752708		26.3264	100	2297	3150	5447
	mm46 (1)	2.97872	11.383	21.0638	4.57447		3.7234			8.93617	4.68085			3.29787			10		29.3617		100	237	675	912
	mm46 (2)	2.59923	13.2783	24.461	3.24401		1.69252			7.31412	4.09027			2.47834			8.76486		32.0774		100	2341	2622	4963
	mm46 (3)	3.53918	11.3579	22.6255	7.00614		4.31564			12.0079	5.01986			1.22788			7.67425		25.2257		100	2537	3001	5538
	mm48 (1)	9.1352	26.1876				12.9111				12.1803			12.6675			26.9184				100	233	588	821
	mm48 (2)	14.6183	8.25732				18.843				14.6423			8.32933			35.3096				100	1932	2234	4166
	mm48 (3)	8.70123	19.6739				19.6923				12.9511			11.1193			27.8622				100	2664	2795	5459
	mm50 (1)	9.44351	26.8128						5.31197	24.7892		23.946			9.69646						100	177	1009	1186
	mm50 (3)	4.3043	10.4605						4.45445	28.3784		38.4885			13.9139						100	511	1487	1998
