# Supplementary material for: Progression to AIDS in SIV-Infected Rhesus Macaques is Associated with Distinct KIR and MHC class I Polymorphisms and NK Cell Dysfunction
Source: Front Immunol. 2014 Nov 28;5:600. doi: 10.3389/fimmu.2014.00600 (PMC4246914; doi:10.3389/fimmu.2014.00600)
Supplement: Supplementary file 2 [file Table_2.XLS]

## Sheet: Table MHC
	Table S2. Frequencies of individual MHC class I gene transcripts are shown as percent of total reads. The individual rhesus macaques are named as mm1, mm2 etc.
	Mamu-A1														A2	A3	A4				Mamu-B
HVL	*001	*002	*003	*004	*006	*007	*008	*012	*019	*023	*028	*041	*056		*05	*13	*01	*02	*14		*001	*002	*003	*004	*005	*006	*007	*008	*012	*015	*017	*019	*021	*022	*024	*027	*028	*029	*030	*031	*036	*037	*038	*041	*043	*044	*045	*046	*047
mm1		15.066					20.7101									2.59445													21.4383					22.03					4.55166	5.59854
mm3				35.0161															8.45659										12.3473					4.791					19.2283				0.096463					3.69775
mm5							26.6583			18.2961						2.01195			1.03741										10.154			6.13015		7.2933	12.5747					2.32631
mm6		15.501		15.1299												2.71196			2.28376						3.79675					26.3774			7.90751			0.142735	13.7025									1.45589		1.65572
mm7			38.2512																		11.4787						33.2883												8.98042
mm8				15.5738	14.077														2.28083		2.53029						12.8297									12.9009			19.6721						5.66643
mm9				55.9346															5.86449		3.20093						4.08879		4.36916					3.17757					11.8458	3.99533
mm10			15.0509	25.1881															3.45286										15.4936					10.6684					19.0792	7.74679
mm16							56.6843								0.279096	3.32124													17.0807					11.7499					2.98632	2.51186
mm17				25.9302							5.85271				1.16279				2.13178										12.0155										8.72093				0.542636					2.32558
mm18				43.7861															3.54005						2.86216				7.58222	14.2355				13.7585					3.84133	3.64047						1.20512
mm19	20.761							18.6415							0.663943						4.59653						9.55056									13.6874			14.5557						4.87743
mm22				39.1008															6.58492										8.58311					10.0817		8.17439			12.4886	1.81653					4.76839
mm23	14.9537			20.1147											0.794001				4.19056													8.91045			14.0273	8.46934			7.05779						5.07278			1.41156
mm24									12.8025						0.897736				5.19126		7.18189						13.8173						10.6557				30.3669		3.12256									1.99063
mm25				21.9478					11.2302						0.512582				6.80336																	10.5312			8.99348						4.56664			1.30475
mm26							45.5408									5.19924						26.3757							6.52751					8.65275					3.94687	1.97343
mm27			10.8736				22.2549									2.85867						31.766	0.347315
mm29				35.5532															3.50226										27.5935					8.70257					11.2497	2.86548			1.83072					1.14089
mm33				18.545						26.3475									4.4101													6.74708			5.35243	10.7049			7.50094						3.317
mm39a	13.9086					21.0152	26.4721								0.329949	2.66497						23.401
mm40	17.3118			17.171											0.492611				2.18156						2.39268					21.886		11.4004			14.2153											2.39268		2.11119
mm42	20.8551			19.2627											0.589005				3.75218						3.57766					20.7243		7.24258			10.9948	0.26178										2.48691		1.39616
mm45	15.7215			18.8377											0.505334				3.87423													7.13083	8.70298		10.5839		12.2965										7.52386	1.29141
mm47	18.6207			21.4828											0.896552				4.44828										13.8276										8.2069		0.758621	4.48276	0.724138				9.96552	1.65517
mm49	18.1053						37.0526								0.631579	4.8					3.91579						10.1053												2.65263									0.757895
mm51	15.6799						26.9089								0.244998	4.77746						35.933																										0.489996
mm52	9.23379			13.4578											0.294695				2.94695						4.96071					22.2004														5.79568		0.884086
	Mamu-A1														A2	A3	A4				Mamu-B
LVL	*001	*002	*003	*004	*006	*007	*008	*012	*019	*023	*028	*041	*056		*05	*13	*01	*02	*14		*001	*002	*003	*004	*005	*006	*007	*008	*012	*015	*017	*019	*021	*022	*024	*027	*028	*029	*030	*031	*036	*037	*038	*041	*043	*044	*045	*046	*047
mm2		18.4622										11.4137				3.24389							20.7048	27.1125	3.24389																							1.20144
mm4			17.177								6.1534				2.01225			0.437445											6.1534		11.3444			4.14115				30.3587	8.19481	7.4949
mm11	32.6726								15.0256						0.639386				1.59847										6.58568					5.17903						5.05115								1.72634
mm12				19.2437								10.1397							2.45665				17.8468	35.3083	1.85453		0.144509						3.70906				3.37187		0.144509								2.14355	0.144509
mm13	28.241										4.56482				1.27815			0.486914			3.77358						4.74741				7.42544							37.2489	3.04321
mm14	58.6963														0.692241																	5.19181			8.59533								1.15374					1.3268	15.8062
mm15	27.1583			24.0236											0.462487				2.4409										19.7585										12.2302				0.128469					1.18191
mm20	22.3679				23.5518										0.338266				0.803383		2.55814						6.68076												1.90275									1.09937
mm21				32.1759															3.56481										8.7963					6.50463					5.06944					6.80556				0.902778
mm28				16.8164								13.0381							2.81821				18.6435	23.8774	1.76525								7.24683				7.12295										5.51254
mm30					5.08318							8.31793							2.40296				29.0203	39.0018	1.94085
mm31			14.5833			33.6859											0.769231										8.39744		12.4359					9.80769					9.80769	1.98718
mm32	23.0166												19.9651		0.697472						6.27724								12.816										6.36443							2.44115
mm34	17.1249						25.6151									3.71442						28.8953																			13.4105	2.4602					6.22287	0.723589
mm35			15.6353			36.7265											0.805566										7.83596		8.64152					8.34859					11.1315	4.02783
mm36				38.6303															6.15302							3.85233		13.4296																7.1161
mm37				31.6262															2.57257														7.05688				8.827							6.04201			5.38117
mm38	18.8786										2.52157				0.796284			0.364964													5.34174							41.7717			11.9111	4.61181					7.23291	0.995355
mm41	17.9079		13.4167												0.54008						3.18363						11.1143												3.0415					8.10119
mm43	13.4885						19.9103								0.476725	4.37465						38.6988																										1.43017
mm44	38.6546														0.584938											4.6795		22.0814				7.53107			10.797													0.7068
mm46a	14.4713			12.5		25.224									0.62724				2.86738														7.57168				12.8										4.92832	0.448029
mm48	16.363		12.2379												0.653145						3.1626						9.6253												2.75009					7.42523
mm50	10.5512									19.6063					0.23622				1.06299																									5.23622
a In those cases where more than two A1 sequences were detected, the Mamu-A1 gene is duplicated.
		≥10% of total reads
		5-10%
		1-5%
		<1%
[truncated: 27 more columns]
