# Supplementary material for: Progression to AIDS in SIV-Infected Rhesus Macaques is Associated with Distinct KIR and MHC class I Polymorphisms and NK Cell Dysfunction
Source: Front Immunol. 2014 Nov 28;5:600. doi: 10.3389/fimmu.2014.00600 (PMC4246914; doi:10.3389/fimmu.2014.00600)
Supplement: Supplementary file 3 [file Table_3.XLSX]

## Sheet: Blatt1
Table S3. Association of MHC class I alleles with HVL outcome
MHC I allele	Correlated Block (see Table S4)	Remarksa	Frequencyb		Odds	95% Confidence	Single-allele
			n	(%)	Ratioc	interval	P valued
B*027	3	same contingency table; r=1.0	6	(11.5%)	∞	(1.12, ∞)	0.025	Overall p value 0.0099±0.0019 to find 8 (or more) p≤0.05 for 68 MHC-I allelese
B*043	3
A1*004	1	–	24	(46.2%)	3.7	(1.03, 14.2)	0.029
A1*041	2	same contingency table; r=1.0		(7.7%)	0	(0.00, 0.99)	0.039
B*003	2		4
B*004	2
B*041	4	same contingency table; r=1.0	7	(13.5%)	0.1	(0.006, 0.7)	0.040
B*048	4
B*015	2	same contingency table; uncorrelated	5	(9.6%)	∞	(0.8, ∞)	0.054
B*092	3
B*074	12	–	13	(25.0%)	3.8	(0.8, 24.7)	0.064
B*064	4	–	6	(11.5%)	0.1	(0.003, 1.5)	0.084
A1*008	6	–	10	(19.2%)	4.3	(0.7, 46.1)	0.086
B*017	8	same contingency table; r=1.0	3	(5.8%)	0	(0.0, 2.0)	0.092
B*029	8
A4*14	1	same contingency table; uncorrelated	29	(55.8%)	2.9	(0.8, 10.7)	0.093
B*030	–
A3*13	6	same contingency table; uncorrelated	12	(23.1%)	3.2	(0.7, 21.4)	0.113
Mamu-I	–
B*045	14	–	8	(15.4%)	0.2	(0.02, 1.5)	0.123
B*082	13	–	15	(28.8%)	3.2	(0.8, 16.2)	0.124
A1*001	–	–	24	(46.2%)	0.4	(0.1, 1.4)	0.163
B*057	–	–	23	(44.2%)	2.3	(0.7, 8.4)	0.171
B*008	11	same contingency table (Block11: r=1.0; with B*0.36 uncorrelated )	2	(3.8%)	0	(0, 4.5)	0.208
B*006	11
B*036	14
B*019	13	same contingency table; r=1.0	8	(15.4%)	2.9	(0.5, 32.9)	0.262
B*024	13
A1*007	–	same contingency table; uncorrelated	4	(7.7%)	0.3	(0.005, 3.6)	0.324
A1*028	8
B*031	12	–	13	(25.0%)	2.3	(0.5, 12.2)	0.336
B*044	2	–	5	(9.6%)	3.7	(0.3, 197)	0.358
B*022	12	–	15	(28.8%)	2.1	(0.5, 9.4)	0.358
B*012	12	–	19	(36.5%)	1.8	(0.5, 6.9)	0.391
A1*003	–	–	8	(15.4%)	0.5	(0.06, 2.7)	0.447
A1*056	9	same contingency table; only one animal with transcripts, respectively (Block9: r=1.0)	1	(1.9%)	0	(0, 33.4)	0.462
B*095	9
B*047	15
B*056	7
B*50/78	16	–	10	(19.2%)	0.5	(0.09, 2.5)	0.483
B*098	–	–	16	(30.8%)	1.7	(0.4, 6.8)	0.549
B*046	–	–	18	(34.6%)	1.6	(0.4, 6.0)	0.562
Transcripts of 68 MHC class I alleles were observed in the cohort; p values for association with HVL outcome ascend from top to bottom. Correlation is denoted were present (see Table S4; associated correlated blocks 1–4 bold). Mamu-A1*004 (risk) and protective Mamu-A1*001, Mamu-B*008 were independently reported earlier (bold).
aAlleles with identical contingency tables (transcript presence × HVL outcome) have identical association tests (pairwise correlation r as indicated).
bNumber (percent) of animals with transcript (identical for alleles with identical contingency table).
cThe odds ratio is 0 when no HVL animal had transcripts, and ∞ when no LVL animal had transcripts.
dFishers exact test for association of MHC class I allele transcript presence with HVL outcome.
eProbability ± 95% confidence interval for 8 (or more) p≤0.05 in 68 MHC class I allele association tests under the null-hypothesis of no associations (estimated based on 10,000 permutations of the HVL / LVL group assignment).
Table S3 continued. Association of MHC class I alleles with HVL outcome
MHC I allele	Correlated Block (see Table S4)	Remarksa	Frequencyb		Odds	95% Confidence	Single-allele
			n	(%)	Ratioc	interval	P valued
A1*006	–	same contingency table; uncorrelated	3	(5.8%)	0.4	(0.007, 8.5)	0.590
A2*05	8
B*037	14
B*002	6	–	6	(11.5%)	1.8	(0.2, 21.9)	0.674
B*021	14	same contingency table	7	(13.5%)	0.6	(0.08, 4.0)	0.690
B*028	14	Block14: r=1.0;
B*065	16	Block16: r=1.0;
B*069	16	Blocks14/16 uncorrelated
B*072	–	–	28	(53.8%)	1.3	(0.4, 4.6)	0.781
A1*002	5	same contingency table; only three animals with transcripts, respectively	3	(5.8%)	1.8	(0.09, 109)	1.00
A1*019	–
A1*023	7
B*068	7
B*007	10	–	12	(23.1%)	0.8	(0.2, 3.7)	1.00
B*001	10	–	11	(21.2%)	1.04	(0.2, 5.0)	1.00
B*060	–	–	10	(19.2%)	0.8	(0.2, 4.2)	1.00
B*005	2	–	9	(17.3%)	1.09	(0.2, 6.3)	1.00
B*052	17	same contingency table; r=1.0	4	(7.7%)	0.8	(0.06, 12.6)	1.00
B*055	17
B*058	17
B*038	15	–	2	(3.8%)	0.9	(0.01, 70)	1.00
A1*012	–	same contingency table; only one animal with transcripts, respectively	1	(1.9%)	∞	(0.02, ∞)	1.00
B*049	5
B*051	14
B*089	18
B*093	18	(Block18: r=1.0)
Continued listing (in the order of ascending p values).
aAlleles with identical contingency tables (transcript presence × HVL outcome) have identical association tests (pairwise correlation r as indicated).
bNumber (percent) of animals with transcripts (identical for alleles with identical contingency table).
cThe odds ratio is ∞ when no LVL animal had transcripts.
dFisher's exact test for association of MHC class I allele transcript presence with HVL outcome.
