# Supplementary material for: Progression to AIDS in SIV-Infected Rhesus Macaques is Associated with Distinct KIR and MHC class I Polymorphisms and NK Cell Dysfunction
Source: Front Immunol. 2014 Nov 28;5:600. doi: 10.3389/fimmu.2014.00600 (PMC4246914; doi:10.3389/fimmu.2014.00600)
Supplement: Supplementary file 4 [file Table_4.XLSX]

## Sheet: Blatt1
Table S4. Significantly correlated MHC class I alleles
CorrelatedBlock	Mamu class I alleles	Complete or partial occurence on rhesus macaque MHC class I haplotypes
1	A1*004 A4*14	5a [Doxiadis et al. 2013]; 1.1-1.4, 2.1 [Sauermann et al. 2008]
2	A1*041 B*003 B*004 B*005 B*015 B*044	6 [Doxiadis et al. 2013]
3	B*027 B*043 B*092	14 [Doxiadis et al. 2013]; 8 [Sauermann et al. 2008]
4	B*041 B*048 B*064	7 [Doxiadis et al. 2013]
5	A1*002 B*049	1.2+, 1.3+ [Sauermann et al. 2008]
6	A1*008 A3*13 B*002	8, 18, 19, 27, 30 [Sauermann et al. 2008]
7	A1*023 B*056 B*068
8	A1*028 A2*05 B*017 B*029	16 [Doxiadis et al. 2013]; 24, 26 [Sauermann et al. 2008]
9	A1*056 B*095
10	B*001 B*007	11 [Doxiadis et al. 2013]; 2.1, 2.2, 2.2+ [Sauermann et al. 2008]
11	B*006 B*008	4 [Doxiadis et al. 2013]
12	B*012 B*022 B*031 B*074	17a [Doxiadis et al. 2013]; 1.1, 1.3, 1.4, 1.3+ [Sauermann et al. 2008]
13	B*019 B*024 B*082	5 [Doxiadis et al. 2013]
14	B*021 B*028 B*045 B*036 B*037 B*051	9 [Doxiadis et al. 2013]
15	B*038 B*047	3 [Doxiadis et al. 2013]
16	B*50/78 B*065 B*069	10 [Doxiadis et al. 2013]
17	B*052 B*055 B*058	8 [Doxiadis et al. 2013]
18	B*089 B*093
Correlation analysis revealed eighteen blocks of co-occurring MHC class I alleles in the cohort (Bonferroni p≤0.05/ 2278, testing pairwise correlations of 68 MHC’s). MHC class I alleles were coded for transcript presence.
Most MHC class I alleles had a correlation |r|≥0.80 with at least one other allele from the same correlated block. Underlined MHC class I alleles had weaker but still significant correlations, e.g., |r|~0.56 (blocks 5 and 7) or |r|~0.70 (block 15). Putatively associated MHC class I alleles (see Table S3) are highlighted (bold).
Doxiadis et al. (2013), Immunogenetics 65:569-584
Sauermann et al. (2008), Genes Immun. 9:69-80
